# Supplementary material for: Student-, Study- and COVID-19-Related Predictors of Students’ Smoking, Binge Drinking and Cannabis Use before and during the Initial COVID-19 Lockdown in The Netherlands
Source: Int J Environ Res Public Health. 2022 Jan 12;19(2):812. doi: 10.3390/ijerph19020812 (PMC8776226; doi:10.3390/ijerph19020812)
Supplement: Supplementary file 1 [file ijerph-19-00812-s001.zip]

Archive with 1 entries (1 files):
- ijerph-1531335-supplementary.pdf
